# Supplementary material for: Magnetic Nanoscalpel for the Effective Treatment of Ascites Tumors
Source: J Funct Biomater. 2023 Mar 24;14(4):179. doi: 10.3390/jfb14040179 (PMC10145876; doi:10.3390/jfb14040179)
Supplement: Supplementary file 1 [file jfb-14-00179-s001.zip]

Archive with 1 entries (1 files):
- jfb-2288137-supplementary.pdf
